# Supplementary material for: Immobilization of Cadmium by Molecular Sieve and Wollastonite Is Soil pH and Organic Matter Dependent
Source: Int J Environ Res Public Health. 2021 May 12;18(10):5128. doi: 10.3390/ijerph18105128 (PMC8150881; doi:10.3390/ijerph18105128)
Supplement: Supplementary file 1 [file ijerph-18-05128-s001.zip]

Archive with 1 entries (1 files):
- ijerph-1199605-Supplementary.pdf
